# Supplementary material for: Eco-Friendly Cerium–Cobalt Counter-Doped Bi2Se3 Nanoparticulate Semiconductor: Synergistic Doping Effect for Enhanced Thermoelectric Generation
Source: Nanomaterials (Basel). 2023 Oct 10;13(20):2738. doi: 10.3390/nano13202738 (PMC10608984; doi:10.3390/nano13202738)
Supplement: Supplementary file 1 [file nanomaterials-13-02738-s001.zip]

Archive with 1 entries (1 files):
- nanomaterials-2635244-supplementary.pdf
